# Supplementary material for: Explaining oscillations and variability in the p53-Mdm2 system
Source: BMC Syst Biol. 2008 Aug 18;2:75. doi: 10.1186/1752-0509-2-75 (PMC2553322; doi:10.1186/1752-0509-2-75)
Supplement: Additional file 1 — Proctor_p53_Mdm2_ARF. SBML code for the p53/Mdm2 ARF model. [file 1752-0509-2-75-S1.xml]

<sbml xmlns="http://www.sbml.org/sbml/level2" level="2" version="1">
  <model id="p53_Mdm2_ARF_System">
    <listOfUnitDefinitions>
      <unitDefinition id="substance">
        <listOfUnits>
          <unit kind="item" multiplier="1" offset="0"/>
        </listOfUnits>
      </unitDefinition>
    </listOfUnitDefinitions>
    <listOfCompartments>
      <compartment id="cell" size="1"/>
    </listOfCompartments>
    <listOfSpecies>
      <species id="Mdm2" compartment="cell" initialAmount="5" hasOnlySubstanceUnits="true"/>
      <species id="p53" compartment="cell" initialAmount="5" hasOnlySubstanceUnits="true"/>
      <species id="Mdm2_p53" compartment="cell" initialAmount="95" hasOnlySubstanceUnits="true"/>
      <species id="Mdm2_mRNA" compartment="cell" initialAmount="0" hasOnlySubstanceUnits="true"/>
      <species id="ARF" compartment="cell" initialAmount="0" hasOnlySubstanceUnits="true"/>
      <species id="ARF_Mdm2" compartment="cell" initialAmount="0" hasOnlySubstanceUnits="true"/>
      <species id="IR" compartment="cell" initialAmount="0" hasOnlySubstanceUnits="true"/>
      <species id="damDNA" compartment="cell" initialAmount="0" hasOnlySubstanceUnits="true"/>
      <species id="Sink" compartment="cell" initialAmount="1" hasOnlySubstanceUnits="true" boundaryCondition="true" constant="true"/>
      <species id="Source" compartment="cell" initialAmount="1" hasOnlySubstanceUnits="true" boundaryCondition="true" constant="true"/>
      <species id="p53deg" compartment="cell" initialAmount="0" hasOnlySubstanceUnits="true"/>
      <species id="p53syn" compartment="cell" initialAmount="0" hasOnlySubstanceUnits="true"/>
      <species id="mdm2deg" compartment="cell" initialAmount="0" hasOnlySubstanceUnits="true"/>
      <species id="mdm2syn" compartment="cell" initialAmount="0" hasOnlySubstanceUnits="true"/>
      <species id="Mdm2mRNAdeg" compartment="cell" initialAmount="0" hasOnlySubstanceUnits="true"/>
      <species id="Mdm2mRNAsyn" compartment="cell" initialAmount="0" hasOnlySubstanceUnits="true"/>
      <species id="totdamDNA" compartment="cell" initialAmount="0" hasOnlySubstanceUnits="true"/>
      <species id="totp53" compartment="cell" initialAmount="0" hasOnlySubstanceUnits="true"/>
      <species id="totMdm2" compartment="cell" initialAmount="0" hasOnlySubstanceUnits="true"/>
    </listOfSpecies>
    <listOfParameters>
      <parameter id="ksynMdm2" value="0.000495"/>
      <parameter id="kdegMdm2" value="0.000433"/>
      <parameter id="ksynp53" value="0.078"/>
      <parameter id="kdegp53" value="0.000825"/>
      <parameter id="kbinMdm2p53" value="0.001155"/>
      <parameter id="krelMdm2p53" value="1.155e-005"/>
      <parameter id="ksynMdm2mRNA" value="0.0001"/>
      <parameter id="kdegMdm2mRNA" value="0.0001"/>
      <parameter id="kbinARFMdm2" value="0.01"/>
      <parameter id="kdegARFMdm2" value="0.001"/>
      <parameter id="kdegARF" value="0.0001"/>
      <parameter id="kactARF" value="3.3e-005"/>
      <parameter id="kdam" value="0.08"/>
      <parameter id="krepair" value="2e-005"/>
      <parameter id="kproteff" value="1"/>
    </listOfParameters>
    <listOfRules>
      <assignmentRule variable="totp53">
        <math xmlns="http://www.w3.org/1998/Math/MathML">
          <apply>
            <plus/>
            <ci> p53 </ci>
            <ci> Mdm2_p53 </ci>
          </apply>
        </math>
      </assignmentRule>
      <assignmentRule variable="totMdm2">
        <math xmlns="http://www.w3.org/1998/Math/MathML">
          <apply>
            <plus/>
            <ci> Mdm2 </ci>
            <ci> Mdm2_p53 </ci>
            <ci> ARF_Mdm2 </ci>
          </apply>
        </math>
      </assignmentRule>
    </listOfRules>
    <listOfReactions>
      <reaction id="Mdm2Synthesis" reversible="false">
        <listOfReactants>
          <speciesReference species="Mdm2_mRNA"/>
        </listOfReactants>
        <listOfProducts>
          <speciesReference species="Mdm2_mRNA"/>
          <speciesReference species="Mdm2"/>
          <speciesReference species="mdm2syn"/>
        </listOfProducts>
        <kineticLaw>
          <math xmlns="http://www.w3.org/1998/Math/MathML">
            <apply>
              <times/>
              <ci> ksynMdm2 </ci>
              <ci> Mdm2_mRNA </ci>
            </apply>
          </math>
        </kineticLaw>
      </reaction>
      <reaction id="Mdm2mRNASynthesis" reversible="false">
        <listOfReactants>
          <speciesReference species="p53"/>
        </listOfReactants>
        <listOfProducts>
          <speciesReference species="p53"/>
          <speciesReference species="Mdm2_mRNA"/>
          <speciesReference species="Mdm2mRNAsyn"/>
        </listOfProducts>
        <kineticLaw>
          <math xmlns="http://www.w3.org/1998/Math/MathML">
            <apply>
              <times/>
              <ci> ksynMdm2mRNA </ci>
              <ci> p53 </ci>
            </apply>
          </math>
        </kineticLaw>
      </reaction>
      <reaction id="Mdm2mRNADegradation" reversible="false">
        <listOfReactants>
          <speciesReference species="Mdm2_mRNA"/>
        </listOfReactants>
        <listOfProducts>
          <speciesReference species="Sink"/>
          <speciesReference species="Mdm2mRNAdeg"/>
        </listOfProducts>
        <kineticLaw>
          <math xmlns="http://www.w3.org/1998/Math/MathML">
            <apply>
              <times/>
              <ci> kdegMdm2mRNA </ci>
              <ci> Mdm2_mRNA </ci>
            </apply>
          </math>
        </kineticLaw>
      </reaction>
      <reaction id="Mdm2Degradation" reversible="false">
        <listOfReactants>
          <speciesReference species="Mdm2"/>
        </listOfReactants>
        <listOfProducts>
          <speciesReference species="Sink"/>
          <speciesReference species="mdm2deg"/>
        </listOfProducts>
        <kineticLaw>
          <math xmlns="http://www.w3.org/1998/Math/MathML">
            <apply>
              <times/>
              <ci> kdegMdm2 </ci>
              <ci> Mdm2 </ci>
              <ci> kproteff </ci>
            </apply>
          </math>
        </kineticLaw>
      </reaction>
      <reaction id="p53Synthesis" reversible="false">
        <listOfReactants>
          <speciesReference species="Source"/>
        </listOfReactants>
        <listOfProducts>
          <speciesReference species="p53"/>
          <speciesReference species="p53syn"/>
        </listOfProducts>
        <kineticLaw>
          <math xmlns="http://www.w3.org/1998/Math/MathML">
            <apply>
              <times/>
              <ci> ksynp53 </ci>
              <ci> Source </ci>
            </apply>
          </math>
        </kineticLaw>
      </reaction>
      <reaction id="p53Degradation" reversible="false">
        <listOfReactants>
          <speciesReference species="Mdm2_p53"/>
        </listOfReactants>
        <listOfProducts>
          <speciesReference species="Mdm2"/>
          <speciesReference species="p53deg"/>
        </listOfProducts>
        <kineticLaw>
          <math xmlns="http://www.w3.org/1998/Math/MathML">
            <apply>
              <times/>
              <ci> kdegp53 </ci>
              <ci> Mdm2_p53 </ci>
              <ci> kproteff </ci>
            </apply>
          </math>
        </kineticLaw>
      </reaction>
      <reaction id="P53_Mdm2Binding" reversible="false">
        <listOfReactants>
          <speciesReference species="p53"/>
          <speciesReference species="Mdm2"/>
        </listOfReactants>
        <listOfProducts>
          <speciesReference species="Mdm2_p53"/>
        </listOfProducts>
        <kineticLaw>
          <math xmlns="http://www.w3.org/1998/Math/MathML">
            <apply>
              <times/>
              <ci> kbinMdm2p53 </ci>
              <ci> p53 </ci>
              <ci> Mdm2 </ci>
            </apply>
          </math>
        </kineticLaw>
      </reaction>
      <reaction id="P53_Mdm2Release" reversible="false">
        <listOfReactants>
          <speciesReference species="Mdm2_p53"/>
        </listOfReactants>
        <listOfProducts>
          <speciesReference species="p53"/>
          <speciesReference species="Mdm2"/>
        </listOfProducts>
        <kineticLaw>
          <math xmlns="http://www.w3.org/1998/Math/MathML">
            <apply>
              <times/>
              <ci> krelMdm2p53 </ci>
              <ci> Mdm2_p53 </ci>
            </apply>
          </math>
        </kineticLaw>
      </reaction>
      <reaction id="DNAdamage" reversible="false">
        <listOfReactants>
          <speciesReference species="IR"/>
        </listOfReactants>
        <listOfProducts>
          <speciesReference species="IR"/>
          <speciesReference species="damDNA"/>
          <speciesReference species="totdamDNA"/>
        </listOfProducts>
        <kineticLaw>
          <math xmlns="http://www.w3.org/1998/Math/MathML">
            <apply>
              <times/>
              <ci> kdam </ci>
              <ci> IR </ci>
            </apply>
          </math>
        </kineticLaw>
      </reaction>
      <reaction id="DNArepair" reversible="false">
        <listOfReactants>
          <speciesReference species="damDNA"/>
        </listOfReactants>
        <listOfProducts>
          <speciesReference species="Sink"/>
        </listOfProducts>
        <kineticLaw>
          <math xmlns="http://www.w3.org/1998/Math/MathML">
            <apply>
              <times/>
              <ci> krepair </ci>
              <ci> damDNA </ci>
            </apply>
          </math>
        </kineticLaw>
      </reaction>
      <reaction id="ARFactivation" reversible="false">
        <listOfReactants>
          <speciesReference species="damDNA"/>
        </listOfReactants>
        <listOfProducts>
          <speciesReference species="damDNA"/>
          <speciesReference species="ARF"/>
        </listOfProducts>
        <kineticLaw>
          <math xmlns="http://www.w3.org/1998/Math/MathML">
            <apply>
              <times/>
              <ci> kactARF </ci>
              <ci> damDNA </ci>
            </apply>
          </math>
        </kineticLaw>
      </reaction>
      <reaction id="ARF_Mdm2Binding" reversible="false">
        <listOfReactants>
          <speciesReference species="ARF"/>
          <speciesReference species="Mdm2"/>
        </listOfReactants>
        <listOfProducts>
          <speciesReference species="ARF_Mdm2"/>
        </listOfProducts>
        <kineticLaw>
          <math xmlns="http://www.w3.org/1998/Math/MathML">
            <apply>
              <times/>
              <ci> kbinARFMdm2 </ci>
              <ci> ARF </ci>
              <ci> Mdm2 </ci>
            </apply>
          </math>
        </kineticLaw>
      </reaction>
      <reaction id="ARF_Mdm2Degradation" reversible="false">
        <listOfReactants>
          <speciesReference species="ARF_Mdm2"/>
        </listOfReactants>
        <listOfProducts>
          <speciesReference species="ARF"/>
          <speciesReference species="mdm2deg"/>
        </listOfProducts>
        <kineticLaw>
          <math xmlns="http://www.w3.org/1998/Math/MathML">
            <apply>
              <times/>
              <ci> kdegARFMdm2 </ci>
              <ci> ARF_Mdm2 </ci>
              <ci> kproteff </ci>
            </apply>
          </math>
        </kineticLaw>
      </reaction>
      <reaction id="ARFDegradation" reversible="false">
        <listOfReactants>
          <speciesReference species="ARF"/>
        </listOfReactants>
        <listOfProducts>
          <speciesReference species="Sink"/>
        </listOfProducts>
        <kineticLaw>
          <math xmlns="http://www.w3.org/1998/Math/MathML">
            <apply>
              <times/>
              <ci> kdegARF </ci>
              <ci> ARF </ci>
              <ci> kproteff </ci>
            </apply>
          </math>
        </kineticLaw>
      </reaction>
    </listOfReactions>
    <listOfEvents>
      <event id="stressCell">
        <trigger>
          <math xmlns="http://www.w3.org/1998/Math/MathML">
            <apply>
              <geq/>
              <csymbol encoding="text" definitionURL="http://www.sbml.org/sbml/symbols/time"> t </csymbol>
              <cn> 3600 </cn>
            </apply>
          </math>
        </trigger>
        <listOfEventAssignments>
          <eventAssignment variable="IR">
            <math xmlns="http://www.w3.org/1998/Math/MathML">
              <cn> 25 </cn>
            </math>
          </eventAssignment>
        </listOfEventAssignments>
      </event>
      <event id="stopStress">
        <trigger>
          <math xmlns="http://www.w3.org/1998/Math/MathML">
            <apply>
              <geq/>
              <csymbol encoding="text" definitionURL="http://www.sbml.org/sbml/symbols/time"> t </csymbol>
              <cn> 3660 </cn>
            </apply>
          </math>
        </trigger>
        <listOfEventAssignments>
          <eventAssignment variable="IR">
            <math xmlns="http://www.w3.org/1998/Math/MathML">
              <cn> 0 </cn>
            </math>
          </eventAssignment>
        </listOfEventAssignments>
      </event>
    </listOfEvents>
  </model>
</sbml>
